# Supplementary material for: Characterization of a Family of Scorpion Toxins Modulating Ca2+-Activated Cl− Current in Vascular Myocytes
Source: Toxins (Basel). 2022 Nov 10;14(11):780. doi: 10.3390/toxins14110780 (PMC9699600; doi:10.3390/toxins14110780)
Supplement: Supplementary file 1 [file toxins-14-00780-s001.zip]

Archive with 1 entries (1 files):
- toxins-1776267-supplementary.pdf
